# Supplementary material for: Effects of Prenatal Multiple Micronutrient Supplementation on Fetal Growth Factors: A Cluster-Randomized, Controlled Trial in Rural Bangladesh
Source: PLoS One. 2015 Oct 2;10(10):e0137269. doi: 10.1371/journal.pone.0137269 (PMC4591978; doi:10.1371/journal.pone.0137269)
Supplement: S1 Protocol — Parent Trial Protocol and Amendment. (ZIP) [file pone.0137269.s002.zip]

Archive with 2 entries (2 files):
- Trial Protocol/Trial Protocol - supplemental information1a.pdf
- Trial Protocol/Trial Protocol Ammendment - supplemental information1b.pdf
